# Supplementary material for: β-Cyclodextrin-Grafted Polypyrrole–Rhodamine B Nanoplatforms for Drug Delivery and Image-Guided Photothermal Therapy In Vitro
Source: Materials (Basel). 2025 Nov 25;18(23):5313. doi: 10.3390/ma18235313 (PMC12693271; doi:10.3390/ma18235313)
Supplement: Supplementary file 1 [file materials-18-05313-s001.zip]

Archive with 1 entries (1 files):
- materials-3960536-supplementary.pdf
